# Supplementary material for: Gaming Against Frailty: Effects of Virtual Reality-Based Training on Postural Control, Mobility, and Fear of Falling Among Frail Older Adults
Source: J Clin Med. 2025 Aug 6;14(15):5531. doi: 10.3390/jcm14155531 (PMC12347130; doi:10.3390/jcm14155531)
Supplement: Supplementary file 1 [file jcm-14-05531-s001.zip]

Archive with 2 entries (2 files):
- Table S1 - Full calculation procedures for center of pressure (CoP) variables.pdf
- Table S2 - Full protocol of the virtual reality training program.pdf
